# Supplementary material for: Exploring the Role of Mutations in Fanconi Anemia Genes in Hereditary Cancer Patients
Source: Cancers (Basel). 2020 Mar 30;12(4):829. doi: 10.3390/cancers12040829 (PMC7226125; doi:10.3390/cancers12040829)
Supplement: Supplementary file 1 [file cancers-12-00829-s001.zip]

Archive with 5 entries (4 files):
- cancers-727310-supplementary/
- cancers-727310-supplementary/Table S1.xlsx
- cancers-727310-supplementary/Table S2.xlsx
- cancers-727310-supplementary/Table S3.xlsx
- cancers-727310-supplementary/Table S4.xlsx
