# Supplementary material for: Exploring the Role of Mutations in Fanconi Anemia Genes in Hereditary Cancer Patients
Source: Cancers (Basel). 2020 Mar 30;12(4):829. doi: 10.3390/cancers12040829 (PMC7226125; doi:10.3390/cancers12040829)
Supplement: Supplementary file 1 [file cancers-12-00829-s001.zip › cancers-727310-supplementary/Table S1.xlsx]

## Sheet: Supplementary table 1
Supplementary Table 1. Summary of patients and pathogenic variants identified in the phenotype-cascade genes
Clinical suspicion	Nº of patients	Nº of pathogenic variants
Hereditary breast cancer, HBC	385	16 BRCA2, 14 BRCA1, 4 CHEK2, 4 PALB2, 3 ATM, 1 MLH1 and 1 MSH6
Hereditary non polyposis colon cancer, HNPCC	210	25 MSH6, 16 MLH1 and 16 MSH2
Hereditary ovarian cancer, HOC	154	9 BRCA2, 6 BRCA1, 2 MSH6, 1 BRIP1, 1 RAD51C and 1 RAD51D
Other hereditary cancer conditions	102	4 FLCN, 3 FH, 3 STK11, 2 CDKN2A, 2 STK11, 1 CDH1, 1 MSH6, 1 PTEN, 1 SDHD, 1 SMAD4, 1 TP53
Hereditary breast and ovarian cancer, HBOC	93	9 BRCA1, 7 BRCA2, 1 ATM, 1 BRIP1, 1 CHEK2 and 1 PALB2
Familial (attenuated) adenomatous polyposis, FAP/AFAP	77	6 APC and 2 MUTYH (biallelic carriers)
Total	1021	167
