# Supplementary material for: Exploring the Role of Mutations in Fanconi Anemia Genes in Hereditary Cancer Patients
Source: Cancers (Basel). 2020 Mar 30;12(4):829. doi: 10.3390/cancers12040829 (PMC7226125; doi:10.3390/cancers12040829)
Supplement: Supplementary file 1 [file cancers-12-00829-s001.zip › cancers-727310-supplementary/Table S2.xlsx]

## Sheet: Supplementary Table 2
Supplementary Table 1. List of (likely)-pathogenic variants with clinical detail of the patient tumors and family cancer history
Gene	Nucleotide Change	Amino acid change	Patient ID	Gender	Personal history of cancer	Familial Clinical Phenotype for panel request
FANCA	c.709+5G>A	p.Asp237Gly+238insAlaPheMetThrArgCysGlyPheLeuAsp1,2	19982	female	OC age 52	HNPCC
FANCA	c.2303T>C	p.(Leu768Pro)2,3,4	18788	female	BC age 35++, BC age 35++	HBC
FANCA	c.2571C>A	p.(Cys857*)	19642	female	BC age 48---, BC age 59++, BC age 69++-	HBC
FANCA	c.2602-1G>C	p.?	19136α	female	BC age 35++	HBC
FANCA	c.2602-9_2602-8del	p.[Phe868Leufs*5];[Leu927Alafs*10]5	15974	female	BC age 53++-	HBC
FANCA	c.2602-9_2602-8del	p.[Phe868Leufs*5];[Leu927Alafs*10]5	19555	female	BC age 52++, BC age 67---	HBC
FANCA	c.3588dup	p.(Arg1187Glufs*28)	6988β	female	OC age 49	HBOC
FANCA	c.3788_3790del	p.(Phe1263del)2,6,7	6005	female	BC age 39-+, BC age 49+++	HBC
FANCA	c.3788_3790del	p.(Phe1263del)2,6,7	HC0116	female	General population / cancer-free
FANCA	c.3913C>T	p.(Leu1305Phe)2,8	19137	female	BC age 37--	HBC
FANCA	c.3913C>T	p.(Leu1305Phe)2,8	18850	female	BC age 56 (no inf), OC age 59	HBOC
FANCA	c.4198C>T	p.(Arg1400Cys)9	HC0105	female	General population / cancer-free
FANCA	del exons 11 to 37	p.?	HC0111	female	General population / cancer-free
FANCC	c.456+4A>T	p.?10,11	18598	female	BC age 41--, BC age 56--+	HBC
FANCC	c.1257dup	p.(Thr420Hisfs*15)	18899	female	OC age 67	HOC
FANCE	c.929dup	p.(Val311Serfs*2)	19129	female	BC age 46+-, BC age 48--	HBC
FANCE	c.1246C>T	p.(Gln416*)	16811	female	CRC age 52	HNPCC
FANCF	c.2T>G	p.Met1?	1775	female	BC age 35 (no inf)	HBC
FANCI	c.1687del	p.(Ser563Valfs*29)	20203	male	UT age 63, UT age 65, polyposis CRC age 66	AFAP
FANCI	c.3493del	p.(Asp1165Thrfs*34)	HC0207	male	General population / cancer-free
FANCI	c.3652-1G>T	p.?	19056	female	BC age 57+++, BC age 63++-, MEL age 63, CRC age 68, MEL age 68	HBC & Others
FANCL	c.1111_1114dup	p.(Thr372Asnfs*13)	13498	female	BC age 45 ++-	HBC
FANCL	c.1111_1114dup	p.(Thr372Asnfs*13)	19834	female	OC age 65	HOC
FANCL	c.1111_1114dup	p.(Thr372Asnfs*13)	19813	female	BC age 40---	HBC
FANCL	c.1111_1114dup	p.(Thr372Asnfs*13)	19282	female	BC age 67+--, OC age 72	HBOC
FANCL	c.1111_1114dup	p.(Thr372Asnfs*13)	12856	female	BC age 46++, SC age 49, EC age 60, SC age 60	HBOC
FANCL	c.1111_1114dup	p.(Thr372Asnfs*13)	19012γ	male	CCR age 29	HNPCC
FANCL	c.1111_1114dup	p.(Thr372Asnfs*13)	18520	male	CCR age 29	HNPCC
FANCL	c.1111_1114dup	p.(Thr372Asnfs*13)	18850	female	BC age 56 (no inf), OC age 59	HBOC
FANCL	c.1111_1114dup	p.(Thr372Asnfs*13)	18833	female	BC age 35 --+, BC age 35++-	HBC
FANCL	c.1111_1114dup	p.(Thr372Asnfs*13)	HC0153	female	General population / cancer-free
FANCL	del exons 6 to 13	p.?	19541	female	EC age 58	HNPCC
FANCM	c.625_626del	p.(Lys209Valfs*5)	18923	female	BC age 23 (no inf)	HBC & Others
FANCM	c.625_626del	p.(Lys209Valfs*5)	19753	female	OC age 73	HOC
FANCM	c.759+2T>G	p.?	18457	female	OC age 81	HOC
FANCM	c.2586_2589del	p.(Lys863Ilefs*12)	19006	female	OC age 44	HOC
FANCM	c.5791C>T	p.(Arg1931*)	19008	female	BC age 48++	HBC
FANCM	c.5791C>T	p.(Arg1931*)	19199	female	CCR age 40	HNPCC
FANCM	c.5791C>T	p.(Arg1931*)	14560	male	MEL age 47	Others
RAD51	c.328C>T	p.(Arg110*)	19326	female	BC age 28---	HBC
SLX4	c.192dup	p.(His65Thrfs*55)	HC0055	female	General population / cancer-free
BC: breast cancer, CRC: colorectal cancer, EC: endometrial cancer, OC: ovarian cancer, SC: skin cancer, MEL: melanoma, UT: urinary tract cancer. +/-: positive/negative for receptors, first +/- refers to estrogen receptor, second to progesterone receptor and third to HER2/neur receptor, all wen available; (no inf): no information availabl;α: carrier of ATM frameshift mutation; β: carrier of SDHB n…
