# Supplementary material for: Exploring the Role of Mutations in Fanconi Anemia Genes in Hereditary Cancer Patients
Source: Cancers (Basel). 2020 Mar 30;12(4):829. doi: 10.3390/cancers12040829 (PMC7226125; doi:10.3390/cancers12040829)
Supplement: Supplementary file 1 [file cancers-12-00829-s001.zip › cancers-727310-supplementary/Table S3.xlsx]

## Sheet: Supplementary Table 3
Supplementary Table 3. List of VUS variants identified
Gene	cDNA annotation	Protein annotation	NM	Transcript region	g. start
ERCC4	c.532G>T	p.Val178Leu	NM_005236.2	exonic	chr16:14020561
ERCC4	c.1563C>G	p.Ser521Arg	NM_005236.2	exonic	chr16:14029352
ERCC4	c.2117T>C	p.Ile706Thr	NM_005236.2	exonic	chr16:14041570
ERCC4	c.1135C>T	p.Pro379Ser	NM_005236.2	exonic	chr16:14028081
ERCC4	c.252C>T	p.Leu84Leu	NM_005236.2	exonic	chr16:14015932
ERCC4	c.259C>T	p.Arg87Cys	NM_005236.2	exonic	chr16:14015939
ERCC4	c.1727G>C	p.Arg576Thr	NM_005236.2	exonic	chr16:14029516
ERCC4	c.1485T>G	p.Thr495Thr	NM_005236.2	exonic	chr16:14029274
ERCC4	c.805T>G	p.Tyr269Asp	NM_005236.2	exonic	chr16:14024579
ERCC4	c.43C>T	p.Leu15Leu	NM_005236.2	exonic	chr16:14014065
ERCC4	c.1446A>G	p.Glu482Glu	NM_005236.2	exonic	chr16:14029235
ERCC4	c.1488A>T	p.Gln496His	NM_005236.2	exonic	chr16:14029277
ERCC4	c.2579C>A	p.Ala860Asp	NM_005236.2	exonic	chr16:14042032
ERCC4	c.257G>T	p.Arg86Leu	NM_005236.2	exonic	chr16:14015937
ERCC4	c.974-6T>C	p.?	NM_005236.2	intronic	chr16:14026008
ERCC4	c.388+13A>G	p.?	NM_005236.2	intronic	chr16:14016081
ERCC4	c.217A>G	p.Ile73Val	NM_005236.2	exonic	chr16:14015897
ERCC4	c.41C>T	p.Pro14Leu	NM_005236.2	exonic	chr16:14014063
ERCC4	c.8C>T	p.Ser3Leu	NM_005236.2	exonic	chr16:14014030
ERCC4	c.2003A>T	p.Asp668Val	NM_005236.2	exonic	chr16:14038678
ERCC4	c.260G>A	p.Arg87His	NM_005236.2	exonic	chr16:14015940
ERCC4	c.515A>G	p.Asp172Gly	NM_005236.2	exonic	chr16:14020544
ERCC4	c.2677A>G	p.Asn893Asp	NM_005236.2	exonic	chr16:14042130
ERCC4	c.1001C>T	p.Ser334Leu	NM_005236.2	exonic	chr16:14026041
ERCC4	c.2478G>A	p.Ala826Ala	NM_005236.2	exonic	chr16:14041931
ERCC4	c.1871G>A	p.Arg624Gln	NM_005236.2	exonic	chr16:14031682
ERCC4	c.1741T>C	p.Tyr581His	NM_005236.2	exonic	chr16:14029530
ERCC4	c.2724C>T	p.Val908Val	NM_005236.2	exonic	chr16:14042177
ERCC4	c.472C>T	p.Arg158Cys	NM_005236.2	exonic	chr16:14020501
ERCC4	c.1676G>A	p.Gly559Asp	NM_005236.2	exonic	chr16:14029465
ERCC4	c.13C>G	p.Gln5Glu	NM_005236.2	exonic	chr16:14014035
ERCC4	c.2186T>C	p.Ile729Thr	NM_005236.2	exonic	chr16:14041639
ERCC4	c.1983A>T	p.Ala661Ala	NM_005236.2	exonic	chr16:14038658
FANCA	c.2151G>T	p.Met717Ile	NM_000135.2	exonic	chr16:89838086
FANCA	c.1830A>G	p.Ala610Ala	NM_000135.2	exonic	chr16:89842220
FANCA	c.3427C>G	p.Leu1143Val	NM_000135.2	exonic	chr16:89813078
FANCA	c.1874G>C	p.Cys625Ser	NM_000135.2	exonic	chr16:89842176
FANCA	c.353C>T	p.Ala118Val	NM_000135.2	exonic	chr16:89877410
FANCA	c.80-13C>T	p.?	NM_000135.2	intronic	chr16:89882407
FANCA	c.3514-13G>A	p.?	NM_000135.2	intronic	chr16:89811492
FANCA	c.4249C>G	p.His1417Asp	NM_000135.2	exonic	chr16:89805301
FANCA	c.2507T>A	p.Phe836Tyr	NM_000135.2	exonic	chr16:89833643
FANCA	c.2637C>T	p.Ala879Ala	NM_000135.2	exonic	chr16:89831439
FANCA	c.2015-4G>T	p.?	NM_000135.2	intronic	chr16:89838226
FANCA	c.2504+17C>G	p.?	NM_000135.2	intronic	chr16:89836228
FANCA	c.3551G>C	p.Arg1184Pro	NM_000135.2	exonic	chr16:89811442
FANCA	c.3733C>A	p.Gln1245Lys	NM_000135.2	exonic	chr16:89809240
FANCA	c.2859C>G	p.Asp953Glu	NM_000135.2	exonic	chr16:89825107
FANCA	c.3099C>A	p.Asp1033Glu	NM_000135.2	exonic	chr16:89816278
FANCA	c.694A>C	p.Arg232Arg	NM_000135.2	exonic	chr16:89871703
FANCA	c.576C>T	p.Ser192Ser	NM_000135.2	exonic	chr16:89874722
FANCA	c.2085C>T	p.Ser695Ser	NM_000135.2	exonic	chr16:89838152
FANCA	c.1471-12A>G	p.?	NM_000135.2	intronic	chr16:89849522
FANCA	c.4261-9C>G	p.?	NM_000135.2	intronic	chr16:89805125
FANCA	c.3635C>T	p.Ser1212Phe	NM_000135.2	exonic	chr16:89809338
FANCA	c.2602-9_2602-8delCT	p.?	NM_000135.2	intronic	chr16:89831482
FANCA	c.2216C>T	p.Pro739Leu	NM_000135.2	exonic	chr16:89836978
FANCA	c.2391G>A	p.Ala797Ala	NM_000135.2	exonic	chr16:89836358
FANCA	c.427-8_427-7delCT	p.?	NM_000135.2	intronic	chr16:89877217
FANCA	c.4226G>A	p.Arg1409Gln	NM_000135.2	exonic	chr16:89805324
FANCA	c.3412C>G	p.Leu1138Val	NM_000135.2	exonic	chr16:89813093
FANCA	c.1460G>A	p.Arg487Gln	NM_000135.2	exonic	chr16:89851272
FANCA	c.4332T>G	p.Pro1444Pro	NM_000135.2	exonic	chr16:89805045
FANCA	c.190-20T>C	p.?	NM_000135.2	intronic	chr16:89881041
FANCA	c.3855C>T	p.Phe1285Phe	NM_000135.2	exonic	chr16:89806481
FANCA	c.3348+7G>T	p.?	NM_000135.2	intronic	chr16:89815060
FANCA	c.1734C>T	p.Tyr578Tyr	NM_000135.2	exonic	chr16:89845393
FANCA	c.911G>C	p.Gly304Ala	NM_000135.2	exonic	chr16:89862409
FANCA	c.377C>G	p.Thr126Arg	NM_000135.2	exonic	chr16:89877386
FANCA	c.2685C>T	p.Pro895Pro	NM_000135.2	exonic	chr16:89831391
FANCA	c.543G>A	p.Ala181Ala	NM_000135.2	exonic	chr16:89874755
FANCA	c.2217G>A	p.Pro739Pro	NM_000135.2	exonic	chr16:89836977
FANCA	c.1470+17C>T	p.?	NM_000135.2	intronic	chr16:89851245
FANCA	c.1257C>T	p.Phe419Phe	NM_000135.2	exonic	chr16:89857913
FANCA	c.1225+20C>A	p.?	NM_000135.2	intronic	chr16:89858315
FANCA	c.3688C>G	p.Leu1230Val	NM_000135.2	exonic	chr16:89809285
FANCA	c.344G>A	p.Gly115Glu	NM_000135.2	exonic	chr16:89877419
FANCA	c.2467A>T	p.Thr823Ser	NM_000135.2	exonic	chr16:89836282
FANCA	c.903G>T	p.Val301Val	NM_000135.2	exonic	chr16:89862417
FANCA	c.3138C>T	p.His1046His	NM_000135.2	exonic	chr16:89816239
FANCA	c.4261-4A>T	p.?	NM_000135.2	intronic	chr16:89805120
FANCA	c.3625G>A	p.Asp1209Asn	NM_000135.2	exonic	chr16:89811368
FANCA	c.3744G>C	p.Lys1248Asn	NM_000135.2	exonic	chr16:89809229
FANCA	c.3408+16A>G	p.?	NM_000135.2	intronic	chr16:89813223
FANCA	c.1225+14C>T	p.?	NM_000135.2	intronic	chr16:89858321
FANCA	c.2601+9A>T	p.?	NM_000135.2	intronic	chr16:89833540
FANCA	c.793-9T>C	p.?	NM_000135.2	intronic	chr16:89866055
FANCA	c.1809T>C	p.Phe603Phe	NM_000135.2	exonic	chr16:89845226
FANCA	c.2959G>A	p.Ala987Thr	NM_000135.2	exonic	chr16:89825007
FANCA	c.789G>A	p.Pro263Pro	NM_000135.2	exonic	chr16:89869670
FANCA	c.523-25_523-20delTTGTTT	p.?	NM_000135.2	intronic	chr16:89874795
FANCA	c.1633A>G	p.Ser545Gly	NM_000135.2	exonic	chr16:89846359
FANCA	c.1512C>T	p.Arg504Arg	NM_000135.2	exonic	chr16:89849469
FANCA	c.1225+12C>T	p.?	NM_000135.2	intronic	chr16:89858323
FANCA	c.1360-19C>T	p.?	NM_000135.2	intronic	chr16:89851391
FANCA	c.4368+5A>C	p.?	NM_000135.2	UTR3	chr16:89805004
FANCA	c.932T>C	p.Ile311Thr	NM_000135.2	exonic	chr16:89862388
FANCA	c.1557C>T	p.Ala519Ala	NM_000135.2	exonic	chr16:89849424
FANCA	c.2667C>T	p.Ala889Ala	NM_000135.2	exonic	chr16:89831409
FANCA	c.3829-14C>G	p.?	NM_000135.2	intronic	chr16:89806521
FANCA	c.257A>G	p.Tyr86Cys	NM_000135.2	exonic	chr16:89880954
FANCA	c.1290G>T	p.Ala430Ala	NM_000135.2	exonic	chr16:89857880
FANCA	c.523-9_523-5delGTTTT	p.?	NM_000135.2	intronic	chr16:89874780
FANCA	c.915C>G	p.His305Gln	NM_000135.2	exonic	chr16:89862405
FANCA	c.2874G>A	p.Ala958Ala	NM_000135.2	exonic	chr16:89825092
FANCA	c.3961C>A	p.Arg1321Ser	NM_000135.2	exonic	chr16:89805935
FANCA	c.1511G>A	p.Arg504His	NM_000135.2	exonic	chr16:89849470
FANCA	c.596+12A>C	p.?	NM_000135.2	intronic	chr16:89874690
FANCA	c.1536A>C	p.Ser512Ser	NM_000135.2	exonic	chr16:89849445
FANCA	c.427-8C>G	p.?	NM_000135.2	intronic	chr16:89877218
FANCA	c.3246C>T	p.Leu1082Leu	NM_000135.2	exonic	chr16:89815169
FANCA	c.893+11G>C	p.?	NM_000135.2	intronic	chr16:89865563
FANCA	c.3801C>T	p.Gly1267Gly	NM_000135.2	exonic	chr16:89807239
FANCA	c.923G>A	p.Gly308Asp	NM_000135.2	exonic	chr16:89862397
FANCA	c.1046C>T	p.Ala349Val	NM_000135.2	exonic	chr16:89858916
FANCA	c.2602-20C>T	p.?	NM_000135.2	intronic	chr16:89831494
FANCA	c.603C>T	p.Pro201Pro	NM_000135.2	exonic	chr16:89871794
FANCA	c.3033C>T	p.Arg1011Arg	NM_000135.2	exonic	chr16:89818579
FANCA	c.897C>T	p.Phe299Phe	NM_000135.2	exonic	chr16:89862423
FANCA	c.896T>C	p.Phe299Ser	NM_000135.2	exonic	chr16:89862424
FANCA	c.1079G>A	p.Arg360His	NM_000135.2	exonic	chr16:89858883
FANCA	c.4141G>C	p.Gly1381Arg	NM_000135.2	exonic	chr16:89805567
FANCA	c.2923G>A	p.Gly975Arg	NM_000135.2	exonic	chr16:89825043
FANCA	c.4232C>T	p.Pro1411Leu	NM_000135.2	exonic	chr16:89805318
FANCA	c.1776+10C>T	p.?	NM_000135.2	intronic	chr16:89845341
FANCB	c.1327-3_1327-3delT	p.?	NM_001018113.1	intronic	chrX:14868799
FANCB	c.989T>C	p.Ile330Thr	NM_001018113.1	exonic	chrX:14877419
FANCB	c.1179T>C	p.Pro393Pro	NM_001018113.1	exonic	chrX:14876002
FANCB	c.702C>T	p.Ser234Ser	NM_001018113.1	exonic	chrX:14882931
FANCB	c.2165+6G>A	p.?	NM_001018113.1	intronic	chrX:14862619
FANCB	c.1769T>C	p.Phe590Ser	NM_001018113.1	exonic	chrX:14863136
FANCB	c.460T>C	p.Ser154Pro	NM_001018113.1	exonic	chrX:14883173
FANCB	c.183C>T	p.Ser61Ser	NM_001018113.1	exonic	chrX:14883450
FANCB	c.1274C>T	p.Ala425Val	NM_001018113.1	exonic	chrX:14871213
FANCB	c.507T>C	p.Ser169Ser	NM_001018113.1	exonic	chrX:14883126
FANCB	c.2477C>T	p.Thr826Met	NM_001018113.1	exonic	chrX:14861792
FANCB	c.2580+14T>C	p.?	NM_001018113.1	UTR3	chrX:14861675
FANCB	c.1003G>A	p.Gly335Arg	NM_001018113.1	exonic	chrX:14877405
FANCB	c.1996G>A	p.Gly666Ser	NM_001018113.1	exonic	chrX:14862794
FANCB	c.2130A>G	p.Arg710Arg	NM_001018113.1	exonic	chrX:14862660
FANCB	c.1197+19_1197+21delCTT	p.?	NM_001018113.1	intronic	chrX:14875963
FANCB	c.2166-6_2166-2delTTTTA	p.?	NM_001018113.1	intronic	chrX:14862105
FANCC	c.77C>T	p.Ser26Phe	NM_000136.2	exonic	chr9:98011497
FANCC	c.584A>T	p.Asp195Val	NM_000136.2	exonic	chr9:97912307
FANCC	c.934A>G	p.Ile312Val	NM_000136.2	exonic	chr9:97887430
FANCC	c.1363G>T	p.Ala455Ser	NM_000136.2	exonic	chr9:97869518
FANCC	c.1352G>A	p.Gly451Asp	NM_000136.2	exonic	chr9:97869529
FANCC	c.581C>G	p.Thr194Arg	NM_000136.2	exonic	chr9:97912310
FANCC	c.329T>C	p.Leu110Pro	NM_000136.2	exonic	chr9:98002947
FANCC	c.28T>G	p.Cys10Gly	NM_000136.2	exonic	chr9:98011546
FANCC	c.1152T>C	p.His384His	NM_000136.2	exonic	chr9:97876913
FANCC	c.457-18A>G	p.?	NM_000136.2	intronic	chr9:97933443
FANCC	c.178G>A	p.Val60Ile	NM_000136.2	exonic	chr9:98009786
FANCC	c.1394A>G	p.Gln465Arg	NM_000136.2	exonic	chr9:97869487
FANCC	c.843+4C>T	p.?	NM_000136.2	intronic	chr9:97897624
FANCC	c.416G>A	p.Gly139Glu	NM_000136.2	exonic	chr9:97934359
FANCC	c.572T>C	p.Ile191Thr	NM_000136.2	exonic	chr9:97912319
FANCC	c.871T>C	p.Phe291Leu	NM_000136.2	exonic	chr9:97888836
FANCC	c.1407G>A	p.Thr469Thr	NM_000136.2	exonic	chr9:97869474
FANCC	c.935T>C	p.Ile312Thr	NM_000136.2	exonic	chr9:97887429
FANCC	c.345+8_345+9delAG	p.?	NM_000136.2	intronic	chr9:98002922
FANCC	c.918T>C	p.Asp306Asp	NM_000136.2	exonic	chr9:97887446
FANCC	c.1249G>A	p.Glu417Lys	NM_000136.2	exonic	chr9:97873825
FANCC	c.29G>A	p.Cys10Tyr	NM_000136.2	exonic	chr9:98011545
FANCC	c.665C>T	p.Ala222Val	NM_000136.2	exonic	chr9:97912226
FANCC	c.345+6A>T	p.?	NM_000136.2	intronic	chr9:98002925
FANCD2	c.1278_1278+3delAGTA	p.Leu426fs	NM_033084.3	exonic	chr3:10088407
FANCD2	c.2148C>G	p.Thr716Thr	NM_033084.3	exonic	chr3:10106539
FANCD2	c.1701A>C	p.Val567Val	NM_033084.3	exonic	chr3:10102022
FANCD2	c.2702G>T	p.Gly901Val	NM_033084.3	exonic	chr3:10115033
FANCD2	c.3105+15C>T	p.?	NM_033084.3	intronic	chr3:10122927
FANCD2	c.195G>C	p.Gln65His	NM_033084.3	exonic	chr3:10074646
FANCD2	c.2754A>G	p.Leu918Leu	NM_033084.3	exonic	chr3:10116252
FANCD2	c.2872G>A	p.Val958Met	NM_033084.3	exonic	chr3:10119777
FANCD2	c.1634A>G	p.Asn545Ser	NM_033084.3	exonic	chr3:10094159
FANCD2	c.1-6G>C	p.?	NM_033084.3	UTR5	chr3:10070336
FANCD2	c.378-13T>C	p.?	NM_033084.3	intronic	chr3:10076844
FANCD2	c.1414-9C>T	p.?	NM_033084.3	intronic	chr3:10091049
FANCD2	c.1143C>T	p.Asp381Asp	NM_033084.3	exonic	chr3:10088272
FANCD2	c.3466+10C>T	p.?	NM_033084.3	intronic	chr3:10128958
FANCD2	c.983G>A	p.Arg328Gln	NM_033084.3	exonic	chr3:10084828
FANCD2	c.2418T>G	p.Pro806Pro	NM_033084.3	exonic	chr3:10108925
FANCD2	c.491+10G>A	p.?	NM_033084.3	intronic	chr3:10078033
FANCD2	c.2273G>C	p.Cys758Ser	NM_033084.3	exonic	chr3:10107551
FANCD2	c.3706C>T	p.Arg1236Cys	NM_033084.3	exonic	chr3:10131998
FANCD2	c.1348A>G	p.Ile450Val	NM_033084.3	exonic	chr3:10089670
FANCD2	c.1414-4A>G	p.?	NM_033084.3	intronic	chr3:10091054
FANCD2	c.1156T>G	p.Phe386Val	NM_033084.3	exonic	chr3:10088285
FANCD2	c.3850-15C>T	p.?	NM_033084.3	intronic	chr3:10134954
FANCD2	c.3770C>T	p.Ser1257Leu	NM_033084.3	exonic	chr3:10132062
FANCD2	c.577A>G	p.Thr193Ala	NM_033084.3	exonic	chr3:10081411
FANCD2	c.1938A>G	p.Pro646Pro	NM_033084.3	exonic	chr3:10105586
FANCD2	c.903T>A	p.Leu301Leu	NM_033084.3	exonic	chr3:10084748
FANCD2	c.2751A>G	p.Leu917Leu	NM_033084.3	exonic	chr3:10116249
FANCD2	c.78A>C	p.Gln26His	NM_033084.3	exonic	chr3:10074529
FANCD2	c.1656+14T>A	p.?	NM_033084.3	intronic	chr3:10094195
FANCD2	c.696-18T>G	p.?	NM_033084.3	intronic	chr3:10083289
FANCD2	c.3343G>A	p.Val1115Ile	NM_033084.3	exonic	chr3:10128825
FANCD2	c.1868A>C	p.Gln623Pro	NM_033084.3	exonic	chr3:10105516
FANCD2	c.1265C>G	p.Ser422Cys	NM_033084.3	exonic	chr3:10088394
FANCD2	c.1777C>T	p.Pro593Ser	NM_033084.3	exonic	chr3:10103845
FANCD2	c.491+4A>G	p.?	NM_033084.3	intronic	chr3:10078027
FANCD2	c.2507A>G	p.Tyr836Cys	NM_033084.3	exonic	chr3:10114567
FANCD2	c.182C>T	p.Thr61Met	NM_033084.3	exonic	chr3:10074633
FANCD2	c.3778-19A>G	p.?	NM_033084.3	intronic	chr3:10133846
FANCD2	c.2022-12T>A	p.?	NM_033084.3	intronic	chr3:10106401
FANCD2	c.4416+2318A>T	p.?	NM_033084.3	downstream	chr3:10142952
FANCD2	c.1440T>C	p.His480His	NM_033084.3	exonic	chr3:10091084
FANCD2	c.1322G>A	p.Ser441Asn	NM_033084.3	exonic	chr3:10089644
FANCD2	c.631A>G	p.Ile211Val	NM_033084.3	exonic	chr3:10081465
FANCD2	c.2741C>T	p.Thr914Ile	NM_033084.3	exonic	chr3:10116239
FANCD2	c.1183A>T	p.Thr395Ser	NM_033084.3	exonic	chr3:10088312
FANCD2	c.172A>G	p.Ile58Val	NM_033084.3	exonic	chr3:10074623
FANCD2	c.2103G>T	p.Pro701Pro	NM_033084.3	exonic	chr3:10106494
FANCD2	c.2990G>A	p.Arg997Gln	NM_033084.3	exonic	chr3:10122797
FANCD2	c.1833C>T	p.Thr611Thr	NM_033084.3	exonic	chr3:10105481
FANCD2	c.943C>T	p.Arg315Trp	NM_033084.3	exonic	chr3:10084788
FANCD2	c.285A>C	p.Glu95Asp	NM_033084.3	exonic	chr3:10076390
FANCD2	c.3558C>G	p.Leu1186Leu	NM_033084.3	exonic	chr3:10130224
FANCD2	c.2181G>A	p.Pro727Pro	NM_033084.3	exonic	chr3:10107090
FANCD2	c.1539T>G	p.Phe513Leu	NM_033084.3	exonic	chr3:10091183
FANCD2	c.3560+20C>T	p.?	NM_033084.3	intronic	chr3:10130246
FANCD2	c.538C>T	p.Leu180Leu	NM_033084.3	exonic	chr3:10081009
FANCD2	c.3778-20C>T	p.?	NM_033084.3	intronic	chr3:10133845
FANCD2	c.1135-17A>C	p.?	NM_033084.3	intronic	chr3:10088247
FANCD2	c.2030C>T	p.Pro677Leu	NM_033084.3	exonic	chr3:10106421
FANCD2	c.1113T>G	p.Thr371Thr	NM_033084.3	exonic	chr3:10085527
FANCD2	c.2977-4A>G	p.?	NM_033084.3	intronic	chr3:10122780
FANCD2	c.258C>G	p.His86Gln	NM_033084.3	exonic	chr3:10076205
FANCD2	c.2269+15C>T	p.?	NM_033084.3	intronic	chr3:10107193
FANCD2	c.1218G>A	p.Lys406Lys	NM_033084.3	exonic	chr3:10088347
FANCD2	c.4270A>G	p.Lys1424Glu	NM_033084.3	exonic	chr3:10140488
FANCD2	c.491+11T>C	p.?	NM_033084.3	intronic	chr3:10078034
FANCD2	c.1754T>C	p.Met585Thr	NM_033084.3	exonic	chr3:10102075
FANCE	c.1572G>A	p.Arg524Arg	NM_021922.2	exonic	chr6:35434083
FANCE	c.31G>A	p.Ala11Thr	NM_021922.2	exonic	chr6:35420353
FANCE	c.248+7C>A	p.?	NM_021922.2	intronic	chr6:35420577
FANCE	c.1383+8G>C	p.?	NM_021922.2	intronic	chr6:35428403
FANCE	c.1510-11C>T	p.?	NM_021922.2	intronic	chr6:35434010
FANCE	c.397C>T	p.Leu133Phe	NM_021922.2	exonic	chr6:35423672
FANCE	c.266G>T	p.Arg89Leu	NM_021922.2	exonic	chr6:35423541
FANCE	c.1234A>G	p.Thr412Ala	NM_021922.2	exonic	chr6:35427228
FANCE	c.696G>A	p.Glu232Glu	NM_021922.2	exonic	chr6:35423971
FANCE	c.951C>T	p.His317His	NM_021922.2	exonic	chr6:35425743
FANCE	c.928C>G	p.Pro310Ala	NM_021922.2	exonic	chr6:35425720
FANCE	c.1349C>T	p.Thr450Ile	NM_021922.2	exonic	chr6:35428361
FANCE	c.1114-4G>A	p.?	NM_021922.2	intronic	chr6:35427104
FANCE	c.927C>T	p.Pro309Pro	NM_021922.2	exonic	chr6:35425719
FANCE	c.15C>T	p.Asp5Asp	NM_021922.2	exonic	chr6:35420337
FANCE	c.356A>C	p.Gln119Pro	NM_021922.2	exonic	chr6:35423631
FANCE	c.1018G>A	p.Gly340Ser	NM_021922.2	exonic	chr6:35426122
FANCE	c.1333C>T	p.Pro445Ser	NM_021922.2	exonic	chr6:35428345
FANCE	c.1018G>C	p.Gly340Arg	NM_021922.2	exonic	chr6:35426122
FANCF	c.373G>A	p.Asp125Asn	NM_022725.3	exonic	chr11:22646984
FANCF	c.557C>T	p.Ala186Val	NM_022725.3	exonic	chr11:22646800
FANCF	c.241G>T	p.Ala81Ser	NM_022725.3	exonic	chr11:22647116
FANCF	c.199A>C	p.Arg67Arg	NM_022725.3	exonic	chr11:22647158
FANCF	c.873A>G	p.Lys291Lys	NM_022725.3	exonic	chr11:22646484
FANCF	c.573C>G	p.Ser191Arg	NM_022725.3	exonic	chr11:22646784
FANCF	c.647G>C	p.Arg216Pro	NM_022725.3	exonic	chr11:22646710
FANCF	c.387C>T	p.Leu129Leu	NM_022725.3	exonic	chr11:22646970
FANCF	c.466A>C	p.Asn156His	NM_022725.3	exonic	chr11:22646891
FANCF	c.633G>T	p.Gln211His	NM_022725.3	exonic	chr11:22646724
FANCF	c.386T>G	p.Leu129Arg	NM_022725.3	exonic	chr11:22646971
FANCF	c.360C>T	p.Gly120Gly	NM_022725.3	exonic	chr11:22646997
FANCF	c.1002G>C	p.Ala334Ala	NM_022725.3	exonic	chr11:22646355
FANCF	c.337C>A	p.Gln113Lys	NM_022725.3	exonic	chr11:22647020
FANCF	c.448G>C	p.Gly150Arg	NM_022725.3	exonic	chr11:22646909
FANCF	c.1087C>T	p.Gln363*	NM_022725.3	exonic	chr11:22646270
FANCF	c.385C>G	p.Leu129Val	NM_022725.3	exonic	chr11:22646972
FANCF	c.127C>T	p.His43Tyr	NM_022725.3	exonic	chr11:22647230
FANCF	c.148C>T	p.Arg50Trp	NM_022725.3	exonic	chr11:22647209
FANCF	c.821A>C	p.Tyr274Ser	NM_022725.3	exonic	chr11:22646536
FANCF	c.1011A>G	p.Gly337Gly	NM_022725.3	exonic	chr11:22646346
FANCF	c.687A>T	p.Ser229Ser	NM_022725.3	exonic	chr11:22646670
FANCG	c.77A>G	p.Gln26Arg	NM_004629.1	exonic	chr9:35079445
FANCG	c.1538G>A	p.Arg513Gln	NM_004629.1	exonic	chr9:35075022
FANCG	c.988C>T	p.Pro330Ser	NM_004629.1	exonic	chr9:35076517
FANCG	c.1852_1853delAA	p.Lys618fs	NM_004629.1	exonic	chr9:35074121
FANCG	c.1158C>G	p.Pro386Pro	NM_004629.1	exonic	chr9:35075737
FANCG	c.881G>A	p.Gly294Glu	NM_004629.1	exonic	chr9:35076764
FANCG	c.1433+12G>A	p.?	NM_004629.1	intronic	chr9:35075450
FANCG	c.704C>T	p.Ala235Val	NM_004629.1	exonic	chr9:35077041
FANCG	c.20C>T	p.Ser7Phe	NM_004629.1	exonic	chr9:35079502
FANCG	c.511-5C>G	p.?	NM_004629.1	intronic	chr9:35077401
FANCG	c.85-18C>T	p.?	NM_004629.1	intronic	chr9:35079256
FANCG	c.640C>T	p.Arg214Cys	NM_004629.1	exonic	chr9:35077267
FANCG	c.24G>C	p.Val8Val	NM_004629.1	exonic	chr9:35079498
FANCG	c.1689G>C	p.Arg563Arg	NM_004629.1	exonic	chr9:35074439
FANCG	c.917T>C	p.Leu306Pro	NM_004629.1	exonic	chr9:35076728
FANCG	c.905G>T	p.Ser302Ile	NM_004629.1	exonic	chr9:35076740
FANCG	c.1-1C>T	p.?	NM_004629.1	UTR5	chr9:35079522
FANCG	c.777+15A>G	p.?	NM_004629.1	intronic	chr9:35076953
FANCG	c.633T>A	p.Phe211Leu	NM_004629.1	exonic	chr9:35077274
FANCG	c.1048C>T	p.Leu350Leu	NM_004629.1	exonic	chr9:35076457
FANCG	c.1-19G>C	p.?	NM_004629.1	UTR5	chr9:35079540
FANCG	c.1071G>A	p.Thr357Thr	NM_004629.1	exonic	chr9:35076434
FANCG	c.1612C>T	p.Leu538Phe	NM_004629.1	exonic	chr9:35074948
FANCI	c.2751T>C	p.Ser917Ser	NM_001113378.1	exonic	chr15:89843145
FANCI	c.1699-7C>A	p.?	NM_001113378.1	intronic	chr15:89828320
FANCI	c.2487T>G	p.Leu829Leu	NM_001113378.1	exonic	chr15:89838176
FANCI	c.1813C>T	p.Leu605Phe	NM_001113378.1	exonic	chr15:89828441
FANCI	c.3846C>T	p.Ser1282Ser	NM_001113378.1	exonic	chr15:89858542
FANCI	c.288+10C>T	p.?	NM_001113378.1	intronic	chr15:89804084
FANCI	c.89C>T	p.Thr30Ile	NM_001113378.1	exonic	chr15:89801939
FANCI	c.2997C>T	p.Ser999Ser	NM_001113378.1	exonic	chr15:89844664
FANCI	c.1749T>C	p.Phe583Phe	NM_001113378.1	exonic	chr15:89828377
FANCI	c.1584-15C>G	p.?	NM_001113378.1	intronic	chr15:89826352
FANCI	c.3592-8T>C	p.?	NM_001113378.1	intronic	chr15:89850836
FANCI	c.1557T>C	p.Leu519Leu	NM_001113378.1	exonic	chr15:89825040
FANCI	c.158-5A>G	p.?	NM_001113378.1	intronic	chr15:89803939
FANCI	c.1179T>C	p.Tyr393Tyr	NM_001113378.1	exonic	chr15:89820008
FANCI	c.1326G>A	p.Glu442Glu	NM_001113378.1	exonic	chr15:89821950
FANCI	c.976-13A>T	p.?	NM_001113378.1	intronic	chr15:89817386
FANCI	c.2011A>G	p.Ile671Val	NM_001113378.1	exonic	chr15:89835937
FANCI	c.2604A>C	p.Glu868Asp	NM_001113378.1	exonic	chr15:89838293
FANCI	c.3255+5_3255+6insT	p.?	NM_001113378.1	intronic	chr15:89848645
FANCI	c.528A>G	p.Gln176Gln	NM_001113378.1	exonic	chr15:89806674
FANCI	c.2617A>G	p.Asn873Asp	NM_001113378.1	exonic	chr15:89838306
FANCI	c.1341G>C	p.Arg447Ser	NM_001113378.1	exonic	chr15:89821965
FANCI	c.2589T>A	p.Asp863Glu	NM_001113378.1	exonic	chr15:89838278
FANCI	c.1211T>C	p.Ile404Thr	NM_001113378.1	exonic	chr15:89820040
FANCI	c.2832A>C	p.Arg944Ser	NM_001113378.1	exonic	chr15:89843559
FANCI	c.3918T>G	p.Asn1306Lys	NM_001113378.1	exonic	chr15:89858614
FANCI	c.3525C>A	p.Ala1175Ala	NM_001113378.1	exonic	chr15:89849413
FANCI	c.3965C>A	p.Ala1322Asp	NM_001113378.1	exonic	chr15:89859668
FANCI	c.3721-15G>A	p.?	NM_001113378.1	intronic	chr15:89857828
FANCI	c.924C>T	p.Phe308Phe	NM_001113378.1	exonic	chr15:89816649
FANCI	c.3059-17T>A	p.?	NM_001113378.1	intronic	chr15:89848329
FANCI	c.1584-14T>C	p.?	NM_001113378.1	intronic	chr15:89826353
FANCI	c.3709G>A	p.Ala1237Thr	NM_001113378.1	exonic	chr15:89856192
FANCI	c.824T>C	p.Ile275Thr	NM_001113378.1	exonic	chr15:89811698
FANCI	c.3188A>T	p.Asp1063Val	NM_001113378.1	exonic	chr15:89848573
FANCI	c.868G>A	p.Val290Met	NM_001113378.1	exonic	chr15:89811742
FANCI	c.665C>T	p.Ser222Phe	NM_001113378.1	exonic	chr15:89807253
FANCI	c.157+2_157+4delTAA		NM_001113378.1	splicing	chr15:89802009
FANCI	c.1293+11A>G	p.?	NM_001113378.1	intronic	chr15:89820133
FANCI	c.2337A>C	p.Lys779Asn	NM_001113378.1	exonic	chr15:89837109
FANCI	c.3721G>A	p.Ala1241Thr	NM_001113378.1	exonic	chr15:89857843
FANCI	c.3559T>C	p.Ser1187Pro	NM_001113378.1	exonic	chr15:89850728
FANCI	c.2518C>T	p.Arg840Cys	NM_001113378.1	exonic	chr15:89838207
FANCI	c.1382-12_1382-11delTC	p.?	NM_001113378.1	intronic	chr15:89824389
FANCI	c.601A>G	p.Met201Val	NM_001113378.1	exonic	chr15:89807189
FANCI	c.3706G>A	p.Val1236Ile	NM_001113378.1	exonic	chr15:89856189
FANCI	c.1822-15T>C	p.?	NM_001113378.1	intronic	chr15:89833429
FANCI	c.848A>G	p.Tyr283Cys	NM_001113378.1	exonic	chr15:89811722
FANCI	c.3006+11C>T	p.?	NM_001113378.1	intronic	chr15:89844684
FANCI	c.3255+10G>A	p.?	NM_001113378.1	intronic	chr15:89848650
FANCI	c.1061T>G	p.Val354Gly	NM_001113378.1	exonic	chr15:89817484
FANCI	c.715G>A	p.Ala239Thr	NM_001113378.1	exonic	chr15:89807798
FANCI	c.348C>G	p.Val116Val	NM_001113378.1	exonic	chr15:89804875
FANCI	c.1767T>C	p.Asp589Asp	NM_001113378.1	exonic	chr15:89828395
FANCI	c.39A>T	p.Thr13Thr	NM_001113378.1	exonic	chr15:89790917
FANCI	c.3473G>T	p.Cys1158Phe	NM_001113378.1	exonic	chr15:89849361
FANCI	c.2849G>T	p.Ser950Ile	NM_001113378.1	exonic	chr15:89843576
FANCI	c.950C>G	p.Thr317Arg	NM_001113378.1	exonic	chr15:89816675
FANCI	c.207C>T	p.Tyr69Tyr	NM_001113378.1	exonic	chr15:89803993
FANCI	c.1698+16G>A	p.?	NM_001113378.1	intronic	chr15:89826497
FANCI	c.805G>A	p.Gly269Ser	NM_001113378.1	exonic	chr15:89811679
FANCI	c.2849G>A	p.Ser950Asn	NM_001113378.1	exonic	chr15:89843576
FANCI	c.1176A>T	p.Ser392Ser	NM_001113378.1	exonic	chr15:89820005
FANCI	c.1255T>C	p.Cys419Arg	NM_001113378.1	exonic	chr15:89820084
FANCI	c.3592-18T>C	p.?	NM_001113378.1	intronic	chr15:89850826
FANCI	c.264G>A	p.Glu88Glu	NM_001113378.1	exonic	chr15:89804050
FANCI	c.3946G>A	p.Gly1316Arg	NM_001113378.1	exonic	chr15:89859649
FANCI	c.3256-19A>G	p.?	NM_001113378.1	intronic	chr15:89848817
FANCL	c.1130G>C	p.Gly377Ala	NM_001114636.1	exonic	chr2:58386913
FANCL	c.1092T>C	p.Cys364Cys	NM_001114636.1	exonic	chr2:58387258
FANCL	c.112C>T	p.Leu38Phe	NM_001114636.1	exonic	chr2:58459232
FANCL	c.453T>G	p.Thr151Thr	NM_001114636.1	exonic	chr2:58431283
FANCL	c.1108-11_1108-10insGTTCT	p.?	NM_001114636.1	intronic	chr2:58386945
FANCL	c.1136A>G	p.Lys379Arg	NM_001114636.1	exonic	chr2:58386907
FANCL	c.837-15_837-14insT	p.?	NM_001114636.1	intronic	chr2:58390096
FANCL	c.556-3C>T	p.?	NM_001114636.1	intronic	chr2:58393012
FANCL	c.203G>C	p.Arg68Pro	NM_001114636.1	exonic	chr2:58456962
FANCL	c.969C>T	p.Thr323Thr	NM_001114636.1	exonic	chr2:58388723
FANCL	c.155+16G>C	p.?	NM_001114636.1	intronic	chr2:58459173
FANCL	c.561C>T	p.Ser187Ser	NM_001114636.1	exonic	chr2:58393004
FANCL	c.928A>T	p.Met310Leu	NM_001114636.1	exonic	chr2:58388764
FANCL	c.344T>C	p.Ile115Thr	NM_001114636.1	exonic	chr2:58449107
FANCL	c.97-11A>G	p.?	NM_001114636.1	intronic	chr2:58459258
FANCM	c.1193G>A	p.Arg398Gln	NM_020937.2	exonic	chr14:45623909
FANCM	c.3758A>G	p.Asn1253Ser	NM_020937.2	exonic	chr14:45645715
FANCM	c.5627A>G	p.Asn1876Ser	NM_020937.2	exonic	chr14:45665661
FANCM	c.1964A>G	p.Asn655Ser	NM_020937.2	exonic	chr14:45636328
FANCM	c.4516-6A>T	p.?	NM_020937.2	intronic	chr14:45654414
FANCM	c.4126G>A	p.Ala1376Thr	NM_020937.2	exonic	chr14:45646083
FANCM	c.5224A>G	p.Ile1742Val	NM_020937.2	exonic	chr14:45658449
FANCM	c.229A>G	p.Thr77Ala	NM_020937.2	exonic	chr14:45605463
FANCM	c.4317+11C>T	p.?	NM_020937.2	intronic	chr14:45650738
FANCM	c.624A>G	p.Ile208Met	NM_020937.2	exonic	chr14:45606387
FANCM	c.1396+10A>G	p.?	NM_020937.2	intronic	chr14:45624672
FANCM	c.4799C>T	p.Thr1600Ile	NM_020937.2	exonic	chr14:45658024
FANCM	c.30G>A	p.Gln10Gln	NM_020937.2	exonic	chr14:45605264
FANCM	c.4931G>A	p.Arg1644Gln	NM_020937.2	exonic	chr14:45658156
FANCM	c.1041G>A	p.Pro347Pro	NM_020937.2	exonic	chr14:45620722
FANCM	c.2749A>G	p.Ile917Val	NM_020937.2	exonic	chr14:45644706
FANCM	c.71G>C	p.Gly24Ala	NM_020937.2	exonic	chr14:45605305
FANCM	c.1760T>C	p.Ile587Thr	NM_020937.2	exonic	chr14:45633740
FANCM	c.179C>A	p.Ala60Glu	NM_020937.2	exonic	chr14:45605413
FANCM	c.1405A>G	p.Thr469Ala	NM_020937.2	exonic	chr14:45628307
FANCM	c.1597C>T	p.Arg533Cys	NM_020937.2	exonic	chr14:45633577
FANCM	c.2452A>G	p.Ile818Val	NM_020937.2	exonic	chr14:45644409
FANCM	c.2148G>A	p.Glu716Glu	NM_020937.2	exonic	chr14:45639937
FANCM	c.4222+5G>A	p.?	NM_020937.2	intronic	chr14:45646184
FANCM	c.269C>T	p.Pro90Leu	NM_020937.2	exonic	chr14:45605503
FANCM	c.6102G>A	p.Met2034Ile	NM_020937.2	exonic	chr14:45669166
FANCM	c.2445G>A	p.Ser815Ser	NM_020937.2	exonic	chr14:45644402
FANCM	c.5142G>A	p.Ala1714Ala	NM_020937.2	exonic	chr14:45658367
FANCM	c.1576C>G	p.Leu526Val	NM_020937.2	exonic	chr14:45628478
FANCM	c.1973G>A	p.Arg658Gln	NM_020937.2	exonic	chr14:45636337
FANCM	c.5569G>A	p.Val1857Met	NM_020937.2	exonic	chr14:45665603
FANCM	c.171G>C	p.Leu57Phe	NM_020937.2	exonic	chr14:45605405
FANCM	c.3992C>T	p.Pro1331Leu	NM_020937.2	exonic	chr14:45645949
FANCM	c.1397-14A>T	p.?	NM_020937.2	intronic	chr14:45628285
FANCM	c.1667A>G	p.Asp556Gly	NM_020937.2	exonic	chr14:45633647
FANCM	c.4318-3T>G	p.?	NM_020937.2	intronic	chr14:45650837
FANCM	c.5683T>C	p.Cys1895Arg	NM_020937.2	exonic	chr14:45665717
FANCM	c.352A>G	p.Thr118Ala	NM_020937.2	exonic	chr14:45605586
FANCM	c.4318-10C>G	p.?	NM_020937.2	intronic	chr14:45650830
FANCM	c.497C>A	p.Ala166Asp	NM_020937.2	exonic	chr14:45605731
FANCM	c.3351T>G	p.Asp1117Glu	NM_020937.2	exonic	chr14:45645308
FANCM	c.317A>T	p.Asn106Ile	NM_020937.2	exonic	chr14:45605551
FANCM	c.4284A>G	p.Lys1428Lys	NM_020937.2	exonic	chr14:45650694
FANCM	c.1091G>C	p.Cys364Ser	NM_020937.2	exonic	chr14:45623163
FANCM	c.1143A>G	p.Ser381Ser	NM_020937.2	exonic	chr14:45623215
FANCM	c.5154G>A	p.Val1718Val	NM_020937.2	exonic	chr14:45658379
FANCM	c.5204C>T	p.Ser1735Leu	NM_020937.2	exonic	chr14:45658429
FANCM	c.4352A>G	p.His1451Arg	NM_020937.2	exonic	chr14:45650874
FANCM	c.908C>A	p.Thr303Asn	NM_020937.2	exonic	chr14:45618188
FANCM	c.5579G>A	p.Arg1860His	NM_020937.2	exonic	chr14:45665613
FANCM	c.2745T>C	p.Asn915Asn	NM_020937.2	exonic	chr14:45644702
FANCM	c.2859A>C	p.Lys953Asn	NM_020937.2	exonic	chr14:45644816
FANCM	c.4440A>G	p.Gln1480Gln	NM_020937.2	exonic	chr14:45653030
FANCM	c.445C>G	p.Gln149Glu	NM_020937.2	exonic	chr14:45605679
FANCM	c.53G>A	p.Arg18Gln	NM_020937.2	exonic	chr14:45605287
FANCM	c.163G>A	p.Asp55Asn	NM_020937.2	exonic	chr14:45605397
FANCM	c.2552T>C	p.Val851Ala	NM_020937.2	exonic	chr14:45644509
FANCM	c.5190G>A	p.Gln1730Gln	NM_020937.2	exonic	chr14:45658415
FANCM	c.5656C>T	p.His1886Tyr	NM_020937.2	exonic	chr14:45665690
FANCM	c.5532A>G	p.Gln1844Gln	NM_020937.2	exonic	chr14:45665566
FANCM	c.5969T>C	p.Met1990Thr	NM_020937.2	exonic	chr14:45668099
FANCM	c.950A>G	p.Gln317Arg	NM_020937.2	exonic	chr14:45620631
FANCM	c.5562T>C	p.Asp1854Asp	NM_020937.2	exonic	chr14:45665596
FANCM	c.3920A>G	p.Tyr1307Cys	NM_020937.2	exonic	chr14:45645877
FANCM	c.4858_4860delGAA	p.1620_1620del	NM_020937.2	exonic	chr14:45658083
FANCM	c.5067G>A	p.Ala1689Ala	NM_020937.2	exonic	chr14:45658292
FANCM	c.2212C>T	p.Leu738Leu	NM_020937.2	exonic	chr14:45642309
FANCM	c.4403G>A	p.Ser1468Asn	NM_020937.2	exonic	chr14:45652993
FANCM	c.5249C>T	p.Pro1750Leu	NM_020937.2	exonic	chr14:45658474
FANCM	c.4709G>A	p.Arg1570His	NM_020937.2	exonic	chr14:45657020
FANCM	c.1502_1503insAAT	p.Pro501delinsProIle	NM_020937.2	exonic	chr14:45628404
FANCM	c.717T>C	p.Phe239Phe	NM_020937.2	exonic	chr14:45609870
FANCM	c.5260A>G	p.Asn1754Asp	NM_020937.2	exonic	chr14:45658485
FANCM	c.2002+19T>G	p.?	NM_020937.2	intronic	chr14:45636385
FANCM	c.3595A>C	p.Asn1199His	NM_020937.2	exonic	chr14:45645552
FANCM	c.4606A>G	p.Asn1536Asp	NM_020937.2	exonic	chr14:45654510
FANCM	c.1960C>T	p.Arg654Trp	NM_020937.2	exonic	chr14:45636324
FANCM	c.5716+11T>C	p.?	NM_020937.2	intronic	chr14:45665761
FANCM	c.3513T>C	p.Pro1171Pro	NM_020937.2	exonic	chr14:45645470
RAD51	c.1014C>T	p.Ala338Ala	NM_001164269.1	exonic	chr15:41023367
RAD51	c.228G>A	p.Thr76Thr	NM_001164269.1	exonic	chr15:40994006
RAD51	c.438+13G>T	p.?	NM_001164269.1	intronic	chr15:41001327
RAD51	c.289C>T	p.Arg97Cys	NM_001164269.1	exonic	chr15:40994067
RAD51	c.226-12T>C	p.?	NM_001164269.1	intronic	chr15:40993992
RAD51	c.419C>T	p.Thr140Met	NM_001164269.1	exonic	chr15:41001295
RAD51	c.674C>G	p.Ala225Gly	NM_001164269.1	exonic	chr15:41021729
RAD51	c.862A>G	p.Ile288Val	NM_001164269.1	exonic	chr15:41022135
RAD51	c.346+3A>G	p.?	NM_001164269.1	intronic	chr15:40994127
RAD51	c.144T>C	p.Thr48Thr	NM_001164269.1	exonic	chr15:40993318
RAD51	c.337G>A	p.Gly113Arg	NM_001164269.1	exonic	chr15:40994115
RAD51	c.426T>C	p.Ala142Ala	NM_001164269.1	exonic	chr15:41001302
SLX4	c.710G>A	p.Arg237Gln	NM_032444.2	exonic	chr16:3656525
SLX4	c.590T>C	p.Val197Ala	NM_032444.2	exonic	chr16:3656645
SLX4	c.4868C>T	p.Ala1623Val	NM_032444.2	exonic	chr16:3633383
SLX4	c.2975G>A	p.Gly992Glu	NM_032444.2	exonic	chr16:3640664
SLX4	c.1811C>G	p.Ala604Gly	NM_032444.2	exonic	chr16:3646267
SLX4	c.422G>T	p.Gly141Val	NM_032444.2	exonic	chr16:3658544
SLX4	c.734C>T	p.Pro245Leu	NM_032444.2	exonic	chr16:3656501
SLX4	c.90C>T	p.Ser30Ser	NM_032444.2	exonic	chr16:3658876
SLX4	c.5501A>G	p.Asn1834Ser	NM_032444.2	exonic	chr16:3632347
SLX4	c.421G>T	p.Gly141Trp	NM_032444.2	exonic	chr16:3658545
SLX4	c.3963G>A	p.Pro1321Pro	NM_032444.2	exonic	chr16:3639676
SLX4	c.2924C>T	p.Pro975Leu	NM_032444.2	exonic	chr16:3640715
SLX4	c.1803G>A	p.Ser601Ser	NM_032444.2	exonic	chr16:3646275
SLX4	c.1755C>T	p.Pro585Pro	NM_032444.2	exonic	chr16:3646323
SLX4	c.1153C>A	p.Pro385Thr	NM_032444.2	exonic	chr16:3650990
SLX4	c.1673G>A	p.Arg558Gln	NM_032444.2	exonic	chr16:3647390
SLX4	c.2654C>T	p.Pro885Leu	NM_032444.2	exonic	chr16:3640985
SLX4	c.5029C>T	p.Pro1677Ser	NM_032444.2	exonic	chr16:3633222
SLX4	c.1829A>G	p.Gln610Arg	NM_032444.2	exonic	chr16:3646249
SLX4	c.1223G>A	p.Arg408Gln	NM_032444.2	exonic	chr16:3647941
SLX4	c.2305G>C	p.Glu769Gln	NM_032444.2	exonic	chr16:3642722
SLX4	c.2235C>T	p.Thr745Thr	NM_032444.2	exonic	chr16:3642792
SLX4	c.5497C>T	p.Arg1833Trp	NM_032444.2	exonic	chr16:3632351
SLX4	c.3857C>T	p.Ala1286Val	NM_032444.2	exonic	chr16:3639782
SLX4	c.4114C>T	p.Arg1372Trp	NM_032444.2	exonic	chr16:3639525
SLX4	c.3634G>A	p.Ala1212Thr	NM_032444.2	exonic	chr16:3640005
SLX4	c.742G>A	p.Glu248Lys	NM_032444.2	exonic	chr16:3656493
SLX4	c.5389C>T	p.Leu1797Leu	NM_032444.2	exonic	chr16:3632459
SLX4	c.1924+19C>A	p.?	NM_032444.2	intronic	chr16:3646135
SLX4	c.1372A>G	p.Lys458Glu	NM_032444.2	exonic	chr16:3647691
SLX4	c.1404C>A	p.Pro468Pro	NM_032444.2	exonic	chr16:3647659
SLX4	c.2014-10_2014-8delCCT	p.?	NM_032444.2	intronic	chr16:3644608
SLX4	c.4359C>T	p.Ser1453Ser	NM_032444.2	exonic	chr16:3639280
SLX4	c.1880C>T	p.Pro627Leu	NM_032444.2	exonic	chr16:3646198
SLX4	c.5042C>T	p.Ser1681Leu	NM_032444.2	exonic	chr16:3633209
SLX4	c.4530G>T	p.Leu1510Leu	NM_032444.2	exonic	chr16:3639109
SLX4	c.4393C>T	p.Arg1465Cys	NM_032444.2	exonic	chr16:3639246
SLX4	c.476A>C	p.Asn159Thr	NM_032444.2	exonic	chr16:3658490
SLX4	c.2359G>A	p.Glu787Lys	NM_032444.2	exonic	chr16:3641280
SLX4	c.3189C>T	p.Gly1063Gly	NM_032444.2	exonic	chr16:3640450
SLX4	c.2144C>T	p.Pro715Leu	NM_032444.2	exonic	chr16:3644470
SLX4	c.4648C>T	p.Arg1550Trp	NM_032444.2	exonic	chr16:3634861
SLX4	c.5188T>C	p.Ser1730Pro	NM_032444.2	exonic	chr16:3632660
SLX4	c.5404G>A	p.Asp1802Asn	NM_032444.2	exonic	chr16:3632444
SLX4	c.1227G>A	p.Lys409Lys	NM_032444.2	exonic	chr16:3647937
SLX4	c.3109T>C	p.Leu1037Leu	NM_032444.2	exonic	chr16:3640530
SLX4	c.1741G>A	p.Glu581Lys	NM_032444.2	exonic	chr16:3646337
SLX4	c.951-3C>T	p.?	NM_032444.2	intronic	chr16:3651195
SLX4	c.2055C>T	p.Val685Val	NM_032444.2	exonic	chr16:3644559
SLX4	c.4410G>A	p.Pro1470Pro	NM_032444.2	exonic	chr16:3639229
SLX4	c.4494G>A	p.Leu1498Leu	NM_032444.2	exonic	chr16:3639145
SLX4	c.465A>G	p.Glu155Glu	NM_032444.2	exonic	chr16:3658501
SLX4	c.832C>T	p.Arg278Trp	NM_032444.2	exonic	chr16:3652237
SLX4	c.1077G>T	p.Lys359Asn	NM_032444.2	exonic	chr16:3651066
SLX4	c.4403G>A	p.Arg1468His	NM_032444.2	exonic	chr16:3639236
SLX4	c.3494A>C	p.Gln1165Pro	NM_032444.2	exonic	chr16:3640145
SLX4	c.676C>T	p.His226Tyr	NM_032444.2	exonic	chr16:3656559
SLX4	c.5208C>T	p.Gly1736Gly	NM_032444.2	exonic	chr16:3632640
SLX4	c.4485G>C	p.Ala1495Ala	NM_032444.2	exonic	chr16:3639154
SLX4	c.3061C>T	p.Arg1021Cys	NM_032444.2	exonic	chr16:3640578
SLX4	c.2437G>A	p.Glu813Lys	NM_032444.2	exonic	chr16:3641202
SLX4	c.708G>A	p.Ala236Ala	NM_032444.2	exonic	chr16:3656527
SLX4	c.2290C>G	p.Pro764Ala	NM_032444.2	exonic	chr16:3642737
SLX4	c.3850G>A	p.Val1284Met	NM_032444.2	exonic	chr16:3639789
SLX4	c.3227C>T	p.Pro1076Leu	NM_032444.2	exonic	chr16:3640412
SLX4	c.4590G>A	p.Met1530Ile	NM_032444.2	exonic	chr16:3639049
SLX4	c.4879C>G	p.Gln1627Glu	NM_032444.2	exonic	chr16:3633372
SLX4	c.3770T>G	p.Val1257Gly	NM_032444.2	exonic	chr16:3639869
SLX4	c.2046C>T	p.Gly682Gly	NM_032444.2	exonic	chr16:3644568
SLX4	c.845C>T	p.Ser282Leu	NM_032444.2	exonic	chr16:3652224
SLX4	c.2464A>G	p.Met822Val	NM_032444.2	exonic	chr16:3641175
SLX4	c.1310C>T	p.Ala437Val	NM_032444.2	exonic	chr16:3647854
SLX4	c.5040G>T	p.Arg1680Ser	NM_032444.2	exonic	chr16:3633211
SLX4	c.4502G>A	p.Ser1501Asn	NM_032444.2	exonic	chr16:3639137
SLX4	c.2950G>A	p.Glu984Lys	NM_032444.2	exonic	chr16:3640689
SLX4	c.1663G>A	p.Val555Met	NM_032444.2	exonic	chr16:3647400
SLX4	c.3872C>T	p.Thr1291Met	NM_032444.2	exonic	chr16:3639767
SLX4	c.1821G>A	p.Arg607Arg	NM_032444.2	exonic	chr16:3646257
SLX4	c.1702G>C	p.Val568Leu	NM_032444.2	exonic	chr16:3646376
SLX4	c.2169T>C	p.Asn723Asn	NM_032444.2	exonic	chr16:3642858
SLX4	c.1911G>T	p.Ser637Ser	NM_032444.2	exonic	chr16:3646167
SLX4	c.4115G>A	p.Arg1372Gln	NM_032444.2	exonic	chr16:3639524
SLX4	c.2991G>A	p.Pro997Pro	NM_032444.2	exonic	chr16:3640648
SLX4	c.2746G>T	p.Ala916Ser	NM_032444.2	exonic	chr16:3640893
SLX4	c.950+19G>A	p.?	NM_032444.2	intronic	chr16:3652100
SLX4	c.5236G>C	p.Ala1746Pro	NM_032444.2	exonic	chr16:3632612
SLX4	c.5146T>A	p.Ser1716Thr	NM_032444.2	exonic	chr16:3633105
SLX4	c.4600G>A	p.Gly1534Ser	NM_032444.2	exonic	chr16:3639039
SLX4	c.4338C>T	p.Thr1446Thr	NM_032444.2	exonic	chr16:3639301
SLX4	c.1898G>A	p.Gly633Asp	NM_032444.2	exonic	chr16:3646180
SLX4	c.427G>A	p.Val143Met	NM_032444.2	exonic	chr16:3658539
SLX4	c.2181C>T	p.Ser727Ser	NM_032444.2	exonic	chr16:3642846
SLX4	c.2711A>G	p.Glu904Gly	NM_032444.2	exonic	chr16:3640928
SLX4	c.1307C>T	p.Ala436Val	NM_032444.2	exonic	chr16:3647857
SLX4	c.4057C>A	p.His1353Asn	NM_032444.2	exonic	chr16:3639582
SLX4	c.4478C>T	p.Ser1493Leu	NM_032444.2	exonic	chr16:3639161
SLX4	c.718A>G	p.Asn240Asp	NM_032444.2	exonic	chr16:3656517
SLX4	c.1896G>A	p.Gly632Gly	NM_032444.2	exonic	chr16:3646182
SLX4	c.4508C>T	p.Pro1503Leu	NM_032444.2	exonic	chr16:3639131
SLX4	c.635G>A	p.Arg212Gln	NM_032444.2	exonic	chr16:3656600
SLX4	c.2929T>A	p.Ser977Thr	NM_032444.2	exonic	chr16:3640710
SLX4	c.552C>T	p.Ser184Ser	NM_032444.2	exonic	chr16:3656683
SLX4	c.3940C>A	p.Gln1314Lys	NM_032444.2	exonic	chr16:3639699
SLX4	c.2166C>T	p.Asn722Asn	NM_032444.2	exonic	chr16:3642861
SLX4	c.1169G>T	p.Ser390Ile	NM_032444.2	exonic	chr16:3647995
SLX4	c.4629G>C	p.Glu1543Asp	NM_032444.2	exonic	chr16:3639010
SLX4	c.86G>C	p.Arg29Pro	NM_032444.2	exonic	chr16:3658880
XRCC2	c.40-16T>C	p.?	NM_005431.1	intronic	chr7:152357883
XRCC2	c.450C>G	p.Ser150Arg	NM_005431.1	exonic	chr7:152346120
XRCC2	c.115G>A	p.Val39Met	NM_005431.1	exonic	chr7:152357792
XRCC2	c.509A>C	p.Glu170Ala	NM_005431.1	exonic	chr7:152346061
XRCC2	c.641G>A	p.Arg214Gln	NM_005431.1	exonic	chr7:152345929
XRCC2	c.742C>G	p.Gln248Glu	NM_005431.1	exonic	chr7:152345828
XRCC2	c.714G>C	p.Arg238Ser	NM_005431.1	exonic	chr7:152345856
XRCC2	c.1-14G>A	p.?	NM_005431.1	UTR5	chr7:152373178
XRCC2	c.677_678insA	p.Tyr226_Leu227delins*	NM_005431.1	exonic	chr7:152345892
XRCC2	c.378_381delACTT	p.Leu126fs	NM_005431.1	exonic	chr7:152346189
