# Supplementary material for: Exploring the Role of Mutations in Fanconi Anemia Genes in Hereditary Cancer Patients
Source: Cancers (Basel). 2020 Mar 30;12(4):829. doi: 10.3390/cancers12040829 (PMC7226125; doi:10.3390/cancers12040829)
Supplement: Supplementary file 1 [file cancers-12-00829-s001.zip › cancers-727310-supplementary/Table S4.xlsx]

## Sheet: Supplementary Table 4
Supplementary Table 4. Summary of (Likely)-Pathogenic variants in 14 FA genes in the different groups without gender stratification
		Clinical suspicion					GCAT Spanish cohort (n=194)	gnomAD European >50,000 individuals β	Study cohort vs NFE,non-cancer GnomAD (OR / 95%CI / p-value)
	Pathogenic Variants	Breast (HBC)	Ovary (HOC)	Breast+Ovary (HBOC)	HNPCCα	Other			All patients	HBC+HOC+HBOC	HBC+HBOC
FANCA	10	7	0	2	1	0	3	312	1.62 / 0.76-3.02 / 0.151	2.36 / 1.06-4.57 / 0.018	3.13 / 1.41-6.08 / 0.003*
FANCL	10	3	1	3	3	0	1	458	1.10 / 0.52-2.04 / 0.736	1.24 / 0.49-2.59 / 0.52	1.41 / 0.51-3.11 / 0.331
FANCM	7	2	3	0	1	1	0	343	1.02 / 0.41-2.14 / 0.846	1.18 / 0.38-2.80 / 0.621	0.62 / 0.07-2.28 / 0.775
FANCI	2	1	0	0	0	1	1	77	1.31 / 0.16-4.90 / 0.668	1.06 / 0.03-6.08 / 0.615	1.40 / 0.03-8.05 / 0.515
FANCE	2	1	0	0	1	0	0	26	3.87 / 0.45-15.1 / 0.103	3.13 / 0.08-19.10 / 0.281	4.14 / 0.10-25.30 / 0.221
FANCC	2	1	1	0	0	0	0	100	1.00 / 0.12-3.74 / 1	1.63 / 0.19-6.05 / 0.353	1.07 / 0.03-6.15 / 0.609
FANCF	1	1	0	0	0	0	0	47	1.07 / 0.03-6.25 / 0.613	1.72 / 0.04-10.12 / 0.445	2.28 7 0.06-13.41 / 0.36
RAD51	1	1	0	0	0	0	0	5	10.07 7 0.21-90.12 / 0.111	16.28 / 0.34-145.96 / 0.071	21.53 / 0.45-192.71 / 0.054
SLX4	0	0	0	0	0	0	1	86	NA	NA	NA
ERCC4	0	0	0	0	0	0	0	47	NA	NA	NA
FANCB	0	0	0	0	0	0	0	0	NA	NA	NA
FANCD2	0	0	0	0	0	0	0	37	NA	NA	NA
FANCG	0	0	0	0	0	0	0	77	NA	NA	NA
XRCC2	0	0	0	0	0	0	0	48	NA	NA	NA
TOTAL	35	17	5	5	6	2	6	1663
α Hereditary non-polyposis colorectal cancer
β The number of gnomAD non-Finnish, non-cancer individuals is slightly variable per gene but in all case was greater that 50,000 individuals
